# Supplementary material for: TAT-CRE inhalation enables tumor induction corresponding to adenoviral Cre-recombinase in a lung cancer mouse model
Source: Commun Biol. 2025 May 13;8:741. doi: 10.1038/s42003-025-08146-0 (PMC12075843; doi:10.1038/s42003-025-08146-0)
Supplement: Supplementary file 3 — Supplementary Data [file 42003_2025_8146_MOESM3_ESM.xlsx]

## Sheet: Fig. 1a
week	TAT-CRE	AD-CRE
1
2
3
4
5
6
7
8
9
10
11
12
13		1
13		1
13	1
14	1	1
15		1
15	1	1
15	1
15	1

## Sheet: Fig. 1c
TAT-CRE	AD-CRE
410	450
390	420
380	430
450	390
360	380

## Sheet: Fig. 1d
TAT-CRE		AD-CRE
T0	TF	T0	TF
22.4	22.5	27.2	27.8
26.3	25.9	26.8	28
22.5	23.9	27.7	25.4
25	24.7	22.3	23.5
25.7	26.1	24.6	24.7

## Sheet: Fig. 1e
TAT-CRE	AD-CRE
5	4
5	4
6	5
6	5
6	6

## Sheet: Fig. 1f
TAT-CRE		AD-CRE
T0	TF	T0	TF
2.26	12.95	2.16	14.05
2.24	13.65	2.87	14.55
2.83	11.83	2.66	13.85
2.11	10.77	3.4	12.06
3.15	13.2	3.12	12.54

## Sheet: Fig. 1h
week	TAT-CRE					AD-CRE
1
2
3	0	0	0	0	0	0	0	0	0	0
4	0	0	0	0	0	0.76453	0.76421	0	0	0
5	0.843975	0	0.756922	0	0	1.32743	1.15351	0.82352	0.91748	0
6	3.56824	0.786984	1.45269	0.94572	0.91363	5.24384	1.88401	1.51322	4.23814	0.88314
7	7.35621	2.33058	6.12349	2.58765	3.64833	8.75235	7.63456	10.7825	9.44873	2.24743
8	14.9755	5.69467	19.5645	4.1802	8.34622	28.0943	21.4389	18.3154	19.7435	8.82573
9	23.4867	11.5281	40.8743	9.87346	14.1975	46.3875	35.8134	23.4989	36.7348	16.4382
10	54.5675	37.4426	64.8342	24.1846	32.1864	84.5485	83.4308	55.1983	63.5875	42.7483
11	76.4653	86.8119	90.7883	42.8342	82.5671	158.835	111.828	80.4783	77.8343	98.7238
12	114.07	157.285	155.487	69.5836	110.433	213.908	170.843	120.385	124.444	140.047
13		168.365	184.484	84.3827	145.814		200.835	174.847	135.93
14			194.135	92.9798	171.562		231.996	183.111
15
16
17
18

## Sheet: Fig. 1i
week	TAT-CRE					AD-CRE
1
2
3	0	0	0	0	0	0	0	0	0	0
4	0	0	0	0	0	0	0	0	0	0
5	0	0	0	0	0	0	0	0	0	0
6	1	1	0	0	0	1	1	1	1	0
7	1	1	0	0	1	2	1	1	1	0
8	2	1	0	1	1	3	2	1	2	1
9	2	1	0	1	1	3	2	2	2	1
10	2	2	2	2	1	3	2	2	2	1
11	4	2	2	2	1	4	3	2	2	1
12	5	3	3	2	1	4	3	2	2	1
13		3	3	2	2		3	2	2
14			4	2	3		4	3
15
16
17
18

## Sheet: Fig. 2a
TAT-CRE	AD-CRE
2.42857	2.6
2.8	2.53333
2.55882	2.42857
2.66667	2.4

## Sheet: Fig. 2b
	SPC+	CC10+/SPC+	CC10+
TAT-CRE	58.7302	38.0952	3.1746
AD-CRE	70.5882	29.4118	0

## Sheet: Fig. 3a
TAT-CRE	AD-CRE
24.9207	20.9053
36.5267	31.1032
54.9871	25.842
16.3503	35.5494

[truncated: 11 more sheets: Fig. 3b, Fig. 3c, Fig. 4a, Fig. 4b, Fig. 4c, Fig. 5f, Fig. 6b, Fig. 6e, Fig. 6f, Fig. 7b, Fig. 7c]
